# Supplementary material for: Brachionus paranguensis sp. nov. (Rotifera, Monogononta), a member of the L group of the Brachionus plicatilis complex
Source: Zookeys. 2019 Oct 14;880:1–23. doi: 10.3897/zookeys.880.28992 (PMC6803355; doi:10.3897/zookeys.880.28992)
Supplement: XML Treatment for Brachionus paranguensis [file zookeys.880.28992-treatment1.xml]

<!DOCTYPE tp:taxon-treatment
  PUBLIC "-//TaxonX//DTD Taxonomic Treatment Publishing DTD v0 20100105//EN" "tax-treatment-NSO.dtd">
<tp:taxon-treatment xmlns:tp="http://www.plazi.org/taxpub"><tp:treatment-meta><kwd-group><label>Taxon classification</label><kwd><named-content xmlns:xlink="http://www.w3.org/1999/xlink" content-type="kingdom">Animalia</named-content></kwd><kwd><named-content xmlns:xlink="http://www.w3.org/1999/xlink" content-type="order">Ploima</named-content></kwd><kwd><named-content xmlns:xlink="http://www.w3.org/1999/xlink" content-type="family">Brachionidae</named-content></kwd></kwd-group><mixed-citation publication-type="journal"><person-group><name><surname>Guerrero-Jiménez</surname><given-names>Gerardo</given-names></name><name><surname>Vannucchi</surname><given-names>Patrizia Elena</given-names></name><name><surname>Silva-Briano</surname><given-names>Marcelo</given-names></name><name><surname>Adabache-Ortiz</surname><given-names>Araceli</given-names></name><name><surname>Rico-Martínez</surname><given-names>Roberto</given-names></name><name><surname>Roberts</surname><given-names>David</given-names></name><name><surname>Neilson</surname><given-names>Roy</given-names></name><name><surname>Elías-Gutiérrez</surname><given-names>Manuel</given-names></name></person-group><article-title><italic><tp:taxon-name><tp:taxon-name-part taxon-name-part-type="genus" reg="Brachionus">Brachionus</tp:taxon-name-part> <tp:taxon-name-part taxon-name-part-type="species" reg="paranguensis">paranguensis</tp:taxon-name-part></tp:taxon-name></italic> sp. nov. (<tp:taxon-name><tp:taxon-name-part taxon-name-part-type="phylum">Rotifera</tp:taxon-name-part></tp:taxon-name>, <tp:taxon-name><tp:taxon-name-part taxon-name-part-type="subclass">Monogononta</tp:taxon-name-part></tp:taxon-name>), a member of the L group of the <italic><tp:taxon-name><tp:taxon-name-part taxon-name-part-type="genus" reg="Brachionus">Brachionus</tp:taxon-name-part> <tp:taxon-name-part taxon-name-part-type="species" reg="plicatilis">plicatilis</tp:taxon-name-part></tp:taxon-name></italic> complex</article-title><source>Zookeys</source><day>14</day><month>10</month><year>2019</year><volume>880</volume><fpage>1</fpage><lpage>23</lpage><pub-id pub-id-type="doi">10.3897/zookeys.880.28992</pub-id></mixed-citation></tp:treatment-meta><tp:nomenclature><tp:taxon-name><object-id xmlns:xlink="http://www.w3.org/1999/xlink" content-type="arpha" xlink:type="simple">6560750D-1719-5E1F-B5E5-8FC2202E1B63</object-id>
                <tp:taxon-name-part taxon-name-part-type="genus" reg="Brachionus">Brachionus</tp:taxon-name-part>
                <tp:taxon-name-part taxon-name-part-type="species" reg="paranguensis">paranguensis</tp:taxon-name-part>
                <object-id xmlns:xlink="http://www.w3.org/1999/xlink" content-type="zoobank" xlink:type="simple">http://zoobank.org/2BE62C89-4A13-40EE-B395-08E8B13B3971</object-id>
              </tp:taxon-name><tp:taxon-status xmlns:xlink="http://www.w3.org/1999/xlink" xlink:type="simple">sp. nov.</tp:taxon-status><xref ref-type="fig" rid="F4">Figs 4A–H</xref><xref ref-type="fig" rid="F5">, 5A–C</xref><xref ref-type="fig" rid="F6">, 6A–F</xref></tp:nomenclature><tp:treatment-sec sec-type="type locality" id="SECID0EO5AE"><title>Type locality.</title><p>The volcano Rincón de Parangueo, Guanajuato, Mexico, has two or three water bodies inside the crater, depending on the season, and <italic><tp:taxon-name><tp:taxon-name-part taxon-name-part-type="genus" reg="Brachionus">B.</tp:taxon-name-part> <tp:taxon-name-part taxon-name-part-type="species" reg="paranguensis">paranguensis</tp:taxon-name-part></tp:taxon-name></italic> sp. nov. was present in one of them, <named-content xmlns:xlink="http://www.w3.org/1999/xlink" content-type="dwc:verbatimCoordinates" xlink:type="simple"><named-content content-type="geo-json" specific-use="{&#34;type&#34;:&#34;Point&#34;,&#34;coordinates&#34;:[-101.246667,20.429444]}" id="NCID0EC6AE" xlink:type="simple">20°25'46"N; 101°14'48"W</named-content></named-content>, at the altitude of 1686 m above sea level (Fig. <xref ref-type="fig" rid="F3">3</xref>).</p><fig id="F3" position="float" orientation="portrait"><object-id xmlns:xlink="http://www.w3.org/1999/xlink" content-type="doi" xlink:type="simple">10.3897/zookeys.880.28992.figure3</object-id><object-id xmlns:xlink="http://www.w3.org/1999/xlink" content-type="arpha" xlink:type="simple">CCBBF38A-9FF4-5A65-9865-E3D1F3A4DB7C</object-id><label>Figure 3.</label><caption><p>Map of the studied area. Sequence of pictures of the volcanic maar Rincón de Parangueo from 1993 to 2015, showing how the lake gradually desiccated. The arrow indicates the water pond where <italic><tp:taxon-name><tp:taxon-name-part taxon-name-part-type="genus" reg="Brachionus">B.</tp:taxon-name-part> <tp:taxon-name-part taxon-name-part-type="species" reg="paranguensis">paranguensis</tp:taxon-name-part></tp:taxon-name></italic> sp. nov., was found (digital pictures downloaded from INEGI 2019).</p></caption><graphic xmlns:xlink="http://www.w3.org/1999/xlink" xlink:href="zookeys-880-001-g003.jpg" position="float" orientation="portrait" xlink:type="simple" id="oo_346566.jpg"><uri content-type="original_file" xlink:type="simple">https://binary.pensoft.net/fig/346566</uri></graphic></fig></tp:treatment-sec><tp:treatment-sec sec-type="material" id="SECID0EEAAG"><title>Material examined.</title><p>In order to confirm the identity of <italic><tp:taxon-name><tp:taxon-name-part taxon-name-part-type="genus" reg="Brachionus">B.</tp:taxon-name-part> <tp:taxon-name-part taxon-name-part-type="species" reg="paranguensis">paranguensis</tp:taxon-name-part></tp:taxon-name></italic> sp. nov., hundreds of individuals from field and culture samples representing all stages (amictic females, males, resting eggs, parthenogenetic eggs, and unfertilized sexual eggs), and around 30 trophi, were examined by <abbrev xmlns:xlink="http://www.w3.org/1999/xlink" xlink:title="Light Microscope" id="ABBRID0EVAAG" xlink:type="simple">LM</abbrev> and <abbrev xmlns:xlink="http://www.w3.org/1999/xlink" xlink:title="Scanning Electron Microscope" id="ABBRID0EZAAG" xlink:type="simple">SEM</abbrev>. Specifically, hundreds of females were used to take morphometric measurements, and dozens of males were observed to analyze their morphological features. Moreover, diapausing eggs, parthenogenetic eggs and unfertilized eggs were examined and pictures of each egg were taken. Finally, approximately 30 trophi were analyzed in order to compare their morphological features with those of the other eggs belonging to the L group.</p><p><bold><italic>Holotype.</italic></bold> A parthenogenetic female mounted on a slide with a mix of formaldehyde-glycerol sealed with DePex medium, deposited in the Zooplankton Reference Collection of El Colegio de la Frontera Sur with accession number ECO-CH-Z-10331. <bold><italic>Paratypes.</italic></bold> Two slides with a parthenogenetic female, deposited in the Zooplankton Reference Collection of El Colegio de la Frontera Sur with accession numbers ECO-CH-Z-10332, 10333.</p></tp:treatment-sec><tp:treatment-sec sec-type="Differential diagnosis" id="SECID0EHBAG"><title>Differential diagnosis.</title><p><bold><italic>Parthenogenetic female</italic></bold>: No clear morphological differences were observed between <italic><tp:taxon-name><tp:taxon-name-part taxon-name-part-type="genus" reg="Brachionus">B.</tp:taxon-name-part> <tp:taxon-name-part taxon-name-part-type="species" reg="paranguensis">paranguensis</tp:taxon-name-part></tp:taxon-name></italic> sp. nov. and the other species belonging to the L group of the <italic><tp:taxon-name><tp:taxon-name-part taxon-name-part-type="genus" reg="Brachionus">B.</tp:taxon-name-part> <tp:taxon-name-part taxon-name-part-type="species" reg="plicatilis">plicatilis</tp:taxon-name-part></tp:taxon-name></italic> complex with respect to the anterior dorsal spine, the U-shape sinus, the orange peel like surface of the lorica, and the presence of gastric glands. An exception is <italic><tp:taxon-name><tp:taxon-name-part taxon-name-part-type="genus" reg="Brachionus">B.</tp:taxon-name-part> <tp:taxon-name-part taxon-name-part-type="species" reg="asplanchnoidis">asplanchnoidis</tp:taxon-name-part></tp:taxon-name></italic>, whose lorica presents an elongated and wider shape, and the antero-ventral U-shape sinus is wider compared to that of the other members.</p><p><italic>Trophi</italic>: In <italic><tp:taxon-name><tp:taxon-name-part taxon-name-part-type="genus" reg="Brachionus">B.</tp:taxon-name-part> <tp:taxon-name-part taxon-name-part-type="species" reg="paranguensis">paranguensis</tp:taxon-name-part></tp:taxon-name></italic> sp. nov. satellites are robust and there are sharp projections in the inner upper margin; basifenestras with similar size and shape, ramus with two posterior projections, the left one smaller and thinner than the right one. In <italic><tp:taxon-name><tp:taxon-name-part taxon-name-part-type="genus" reg="Brachionus">B.</tp:taxon-name-part> <tp:taxon-name-part taxon-name-part-type="species" reg="plicatilis">plicatilis</tp:taxon-name-part></tp:taxon-name></italic> s.s. the shape of the satellites is triangular with no projection; ramus with two posterior projections, the left one bigger and wider than the right one; basifenestras asymmetrical with different sizes. In <italic><tp:taxon-name><tp:taxon-name-part taxon-name-part-type="genus" reg="Brachionus">B.</tp:taxon-name-part> <tp:taxon-name-part taxon-name-part-type="species" reg="manjavacas">manjavacas</tp:taxon-name-part></tp:taxon-name></italic> the shape of the satellites is triangular and sharper compared to <italic><tp:taxon-name><tp:taxon-name-part taxon-name-part-type="genus" reg="Brachionus">B.</tp:taxon-name-part> <tp:taxon-name-part taxon-name-part-type="species" reg="plicatilis">plicatilis</tp:taxon-name-part></tp:taxon-name></italic> s.s.; ramus with two posterior projections, the left one bigger and wider than the right one; basifenestras with same shape but different size, the left one bigger than the right one. In <italic><tp:taxon-name><tp:taxon-name-part taxon-name-part-type="genus" reg="Brachionus">B.</tp:taxon-name-part> <tp:taxon-name-part taxon-name-part-type="species" reg="asplanchnoidis">asplanchnoidis</tp:taxon-name-part></tp:taxon-name></italic> satellites are robust and the projections in the inner upper margin is rounded; ramus with two posterior projections, the left one smaller and thinner than the right one, the right one with cylindrical shape; basifenestras with different shape and size, the left one smaller than the right one.</p><p><italic>Resting eggs</italic>: Oval shape in <italic><tp:taxon-name><tp:taxon-name-part taxon-name-part-type="genus" reg="Brachionus">B.</tp:taxon-name-part> <tp:taxon-name-part taxon-name-part-type="species" reg="paranguensis">paranguensis</tp:taxon-name-part></tp:taxon-name></italic> sp. nov., <italic><tp:taxon-name><tp:taxon-name-part taxon-name-part-type="genus" reg="Brachionus">B.</tp:taxon-name-part> <tp:taxon-name-part taxon-name-part-type="species" reg="plicatilis">plicatilis</tp:taxon-name-part></tp:taxon-name></italic> s.s. and <italic><tp:taxon-name><tp:taxon-name-part taxon-name-part-type="genus" reg="Brachionus">B.</tp:taxon-name-part> <tp:taxon-name-part taxon-name-part-type="species" reg="manjavacas">manjavacas</tp:taxon-name-part></tp:taxon-name></italic>, although the two latter species also present small holes on the surface of the eggs (<xref ref-type="bibr" rid="B11">Ciros-Pérez et al. 2001</xref>; Guerrero-Jiménez et al. in prep.).</p><p><italic>Ecology: <tp:taxon-name><tp:taxon-name-part taxon-name-part-type="genus" reg="Brachionus">B.</tp:taxon-name-part> <tp:taxon-name-part taxon-name-part-type="species" reg="paranguensis">paranguensis</tp:taxon-name-part></tp:taxon-name></italic> sp. nov. grows preferentially in salinities higher than 25 g L<sup>-1</sup>. <italic><tp:taxon-name><tp:taxon-name-part taxon-name-part-type="genus" reg="Brachionus">B.</tp:taxon-name-part> <tp:taxon-name-part taxon-name-part-type="species" reg="plicatilis">plicatilis</tp:taxon-name-part></tp:taxon-name></italic> s.s. grows better in salinities from 5 to 15 g L<sup>-1</sup> (<xref ref-type="bibr" rid="B60">Yin and Zhao 2008</xref>), while <italic><tp:taxon-name><tp:taxon-name-part taxon-name-part-type="genus" reg="Brachionus">B.</tp:taxon-name-part> <tp:taxon-name-part taxon-name-part-type="species" reg="manjavacas">manjavacas</tp:taxon-name-part></tp:taxon-name></italic> is usually cultured in a salinity of 12 g L<sup>-1</sup>. Finally, <italic><tp:taxon-name><tp:taxon-name-part taxon-name-part-type="genus" reg="Brachionus">B.</tp:taxon-name-part> <tp:taxon-name-part taxon-name-part-type="species" reg="asplanchnoidis">asplanchnoidis</tp:taxon-name-part></tp:taxon-name></italic> can be observed in salinities from 8 to 44 g L<sup>-1</sup>, although <xref ref-type="bibr" rid="B36">Michaloudi et al. (2017)</xref> for their study cultured the species in a salinity of 16 g L-1.</p></tp:treatment-sec><tp:treatment-sec sec-type="description" id="SECID0EWHAG"><title>Description.</title><p>The population of <italic><tp:taxon-name><tp:taxon-name-part taxon-name-part-type="genus" reg="Brachionus">B.</tp:taxon-name-part> <tp:taxon-name-part taxon-name-part-type="species" reg="paranguensis">paranguensis</tp:taxon-name-part></tp:taxon-name></italic> sp. nov. from Rincón de Parangueo volcano was used to formally describe all individuals belonging to the <abbrev xmlns:xlink="http://www.w3.org/1999/xlink" xlink:title="B. ‘Nevada’" id="ABBRID0EHIAG" xlink:type="simple">L4</abbrev> group of the <italic><tp:taxon-name><tp:taxon-name-part taxon-name-part-type="genus" reg="Brachionus">B.</tp:taxon-name-part> <tp:taxon-name-part taxon-name-part-type="species" reg="plicatilis">plicatilis</tp:taxon-name-part></tp:taxon-name></italic> complex. Parthenogenetic females (Fig. <xref ref-type="fig" rid="F4">4F, G</xref>) had a soft lorica with an orange peel like surface (Fig. <xref ref-type="fig" rid="F4">4C</xref>), two gastric glands (gg) (see arrows, Fig. <xref ref-type="fig" rid="F4">4A</xref>) and two lateral antennae (LA) in the middle of the body (see arrows, Fig. <xref ref-type="fig" rid="F4">4A, E</xref>). Anterior dorsal margin with six spines, three on each side of a U-shape sinus like the other members of the L group. All spines are triangular (Fig. <xref ref-type="fig" rid="F4">4A, B</xref>). Anterior ventral margin with bilateral symmetry, four well-defined lobes with a medial sinus, both internal lobes were more pronounced than the external lobes (Fig. <xref ref-type="fig" rid="F4">4A, B</xref>). Foot aperture well defined (Fig. <xref ref-type="fig" rid="F4">4D</xref>). Adult females had a length of 216.97 ± SD 13.78 μm (<italic>N</italic> = 20), width 159.93 ± SD 10.93 μm (<italic>N</italic> = 20), and 126.21 ± SD 7.7 μm of head aperture, dorsal view (<italic>N</italic> = 20), see Table <xref ref-type="table" rid="T3">3</xref>.</p><p><bold><italic>Male</italic></bold> (Fig. <xref ref-type="fig" rid="F4">4H</xref>): Twenty individuals were analyzed. Anterior ventral margin had two lobes with a medial sinus and five to six pellets, the life cycle without food was of four days and its length was 78.48 ± SD 2.8 μm and width 72.7 ± SD 2.3 μm.</p><fig id="F4" position="float" orientation="portrait"><object-id xmlns:xlink="http://www.w3.org/1999/xlink" content-type="doi" xlink:type="simple">10.3897/zookeys.880.28992.figure4</object-id><object-id xmlns:xlink="http://www.w3.org/1999/xlink" content-type="arpha" xlink:type="simple">1860480E-B5FC-5F14-841B-B7B12AA5C4C7</object-id><label>Figure 4.</label><caption><p>Taxonomic features of <italic><tp:taxon-name><tp:taxon-name-part taxon-name-part-type="genus" reg="Brachionus">B.</tp:taxon-name-part> <tp:taxon-name-part taxon-name-part-type="species" reg="paranguensis">paranguensis</tp:taxon-name-part></tp:taxon-name></italic> sp. nov. <bold>A</bold> parthenogenetic female with lateral antennae (LA), gastric glands (gg), an U-shape sinus (us) <bold>B</bold> anterior dorsal and ventral spines taken by <abbrev xmlns:xlink="http://www.w3.org/1999/xlink" xlink:title="Light Microscope" id="ABBRID0E5KAG" xlink:type="simple">LM</abbrev> and <abbrev xmlns:xlink="http://www.w3.org/1999/xlink" xlink:title="Scanning Electron Microscope" id="ABBRID0ECLAG" xlink:type="simple">SEM</abbrev><bold>C</bold> lorica with an orange peel like surface <bold>D</bold> foot aperture <bold>E</bold> lateral antenna (see arrow) <bold>F</bold><abbrev xmlns:xlink="http://www.w3.org/1999/xlink" xlink:title="Scanning Electron Microscope" id="ABBRID0EOLAG" xlink:type="simple">SEM</abbrev> microphotographs of the female, ventral plate and <bold>G</bold> dorsal plate and <bold>H</bold> male. Scale bars: 50 µm (<bold>A, B, D, F, G, H</bold>), 10 µm (<bold>C, E</bold>). All females from sample collected in June 27, 2015. Males from cultures obtained from females collected in the volcanic maar Rincón de Parangueo.</p></caption><graphic xmlns:xlink="http://www.w3.org/1999/xlink" xlink:href="zookeys-880-001-g004.jpg" position="float" orientation="portrait" xlink:type="simple" id="oo_346567.jpg"><uri content-type="original_file" xlink:type="simple">https://binary.pensoft.net/fig/346567</uri></graphic></fig><table-wrap id="T3" position="float" orientation="portrait"><label>Table 3.</label><caption><p>Measurements of all species belonging to the L group. Measurements of adult females between all species belonging to the L group, according to <xref ref-type="bibr" rid="B18">Fu et al. (1991)</xref> and <xref ref-type="bibr" rid="B11">Ciros-Pérez et al. (2001)</xref>. All measurements not belonging to <italic><tp:taxon-name><tp:taxon-name-part taxon-name-part-type="genus" reg="Brachionus">B.</tp:taxon-name-part> <tp:taxon-name-part taxon-name-part-type="species" reg="paranguensis">paranguensis</tp:taxon-name-part></tp:taxon-name></italic> sp. nov. were taken from <xref ref-type="bibr" rid="B36">Michaloudi et al. (2017)</xref>.</p></caption><table id="TID0ECEAI" rules="all"><tbody><tr><td rowspan="2" colspan="1">
                        <bold>Group L</bold>
                      </td><td rowspan="1" colspan="9">
                        <bold>Measurements</bold>
                      </td></tr><tr><td rowspan="1" colspan="1">
                        <bold>a</bold>
                      </td><td rowspan="1" colspan="1">
                        <bold>b</bold>
                      </td><td rowspan="1" colspan="1">
                        <bold>c</bold>
                      </td><td rowspan="1" colspan="1">
                        <bold>d</bold>
                      </td><td rowspan="1" colspan="1">
                        <bold>e</bold>
                      </td><td rowspan="1" colspan="1">
                        <bold>f</bold>
                      </td><td rowspan="1" colspan="1">
                        <bold>g</bold>
                      </td><td rowspan="1" colspan="1">
                        <bold>h</bold>
                      </td><td rowspan="1" colspan="1">
                        <bold>i</bold>
                      </td></tr><tr><td rowspan="1" colspan="1"><italic><tp:taxon-name><tp:taxon-name-part taxon-name-part-type="genus" reg="Brachionus">B.</tp:taxon-name-part> <tp:taxon-name-part taxon-name-part-type="species" reg="plicatilis">plicatilis</tp:taxon-name-part></tp:taxon-name></italic> s. s. (<abbrev xmlns:xlink="http://www.w3.org/1999/xlink" xlink:title="B. plicatilis s.s." id="ABBRID0EXPAG" xlink:type="simple">L1</abbrev>)</td><td rowspan="1" colspan="1">283.63 ± 6.38</td><td rowspan="1" colspan="1">122. 36 ± 1.72</td><td rowspan="1" colspan="1">203.62 ± 5.49</td><td rowspan="1" colspan="1"/><td rowspan="1" colspan="1">27.33 ± 0.42</td><td rowspan="1" colspan="1"/><td rowspan="1" colspan="1">13.74 ± 0.31</td><td rowspan="1" colspan="1"/><td rowspan="1" colspan="1">132.44 ± 2.13</td></tr><tr><td rowspan="1" colspan="1"><italic><tp:taxon-name><tp:taxon-name-part taxon-name-part-type="genus" reg="Brachionus">B.</tp:taxon-name-part> <tp:taxon-name-part taxon-name-part-type="species" reg="manjavacas">manjavacas</tp:taxon-name-part></tp:taxon-name></italic> (<abbrev xmlns:xlink="http://www.w3.org/1999/xlink" xlink:title="B. manjavacas" id="ABBRID0EGRAG" xlink:type="simple">L2</abbrev>)</td><td rowspan="1" colspan="1">256.28 ± 3.9</td><td rowspan="1" colspan="1">109.37 ± 1.75</td><td rowspan="1" colspan="1">177.67 ± 2.62</td><td rowspan="1" colspan="1"/><td rowspan="1" colspan="1">21.74 ± 0.52</td><td rowspan="1" colspan="1"/><td rowspan="1" colspan="1">10.04 ± 0.28</td><td rowspan="1" colspan="1"/><td rowspan="1" colspan="1">125.09 ± 1.91</td></tr><tr><td rowspan="1" colspan="1"><italic><tp:taxon-name><tp:taxon-name-part taxon-name-part-type="genus" reg="Brachionus">B.</tp:taxon-name-part> <tp:taxon-name-part taxon-name-part-type="species" reg="asplanchnoidis">asplanchnoidis</tp:taxon-name-part></tp:taxon-name></italic> (<abbrev xmlns:xlink="http://www.w3.org/1999/xlink" xlink:title="B. asplanchnoidis" id="ABBRID0EVSAG" xlink:type="simple">L3</abbrev>)</td><td rowspan="1" colspan="1">295.12 ± 8.1</td><td rowspan="1" colspan="1">126.12 ± 1.85</td><td rowspan="1" colspan="1">204.58 ± 4.8</td><td rowspan="1" colspan="1"/><td rowspan="1" colspan="1">26.64 ± 0.75</td><td rowspan="1" colspan="1"/><td rowspan="1" colspan="1">14.42 ± 0.45</td><td rowspan="1" colspan="1"/><td rowspan="1" colspan="1">130.88 ± 2.12</td></tr><tr><td rowspan="1" colspan="1"><italic><tp:taxon-name><tp:taxon-name-part taxon-name-part-type="genus" reg="Brachionus">B.</tp:taxon-name-part> <tp:taxon-name-part taxon-name-part-type="species" reg="paranguensis">paranguensis</tp:taxon-name-part></tp:taxon-name></italic> sp. nov. (<abbrev xmlns:xlink="http://www.w3.org/1999/xlink" xlink:title="B. ‘Nevada’" id="ABBRID0EEUAG" xlink:type="simple">L4</abbrev>) <italic>N</italic> = 20</td><td rowspan="1" colspan="1">216.97 ± 13.78</td><td rowspan="1" colspan="1">106.43 ± 8.13</td><td rowspan="1" colspan="1">159.93 ± 10.93</td><td rowspan="1" colspan="1">25.43 <underline>±</underline> 2.88</td><td rowspan="1" colspan="1">23.82 ± 2.23</td><td rowspan="1" colspan="1">20.13 ± 2.06</td><td rowspan="1" colspan="1">9.75 ± 0.81</td><td rowspan="1" colspan="1">12.93 ± 1.09</td><td rowspan="1" colspan="1">126.21 ± 7.72</td></tr></tbody></table></table-wrap><p><italic>Egg types</italic>: The outer membrane of the resting eggs presented a slightly rough ornamentation (Fig. <xref ref-type="fig" rid="F5">5A</xref>.a, A.b) and the length was 112.6 ± SD 4.8 μm and 91.2 ± SD 4.7 μm width (<italic>N</italic> = 7), see Figure <xref ref-type="fig" rid="F5">5A</xref>. The parthenogenetic eggs had a smooth surface and was 127.4 ± 9.5 long and 110.7 ± SD 6.1 μm wide (<italic>N</italic> = 9), see Figure <xref ref-type="fig" rid="F5">5B</xref>. Finally, the unfertilized sexual eggs that produced males were 73.03 ± SD 3.2 μm long and 59.8 ± SD 2.18 μm wide (<italic>N</italic> = 9), see Figure <xref ref-type="fig" rid="F5">5C</xref>.</p><p><italic>Trophi</italic>: Malleate type with all the characters of the genus (Fig. <xref ref-type="fig" rid="F6">6A, B</xref>). Manubria were triangular in shape with sharp claw-shaped tips at their distal end (Fig. <xref ref-type="fig" rid="F6">6D</xref>). The junction that holds the manubrium with the uncus was wide in both dorsal and ventral view (Fig. <xref ref-type="fig" rid="F6">6A, B</xref>). Unci presented four teeth decreasing in size from the ventral one and the subuncus is present underneath each tooth (Fig. <xref ref-type="fig" rid="F6">6F</xref>). The membrane that joins the uncus with the satellites was thick and the protrusion that innervates them was also clearly denoted on the back of the uncus (see Fig. <xref ref-type="fig" rid="F6">6A</xref>). The satellites were robust, irregularly shaped but arranged symmetrically, also sharp projections were observed on the anterior section of the satellites with the tip pointing inwards towards the central axis of the trophi (Fig. <xref ref-type="fig" rid="F6">6E</xref>). Ramus asymmetrical with two posterior projections, the left one smaller and thinner than the right one and basifenestras with similar shape and size (Fig. <xref ref-type="fig" rid="F6">6C</xref>). Fulcrum short, with triangular shape (Fig. <xref ref-type="fig" rid="F6">6C</xref>, see arrow and F).</p><fig id="F5" position="float" orientation="portrait"><object-id xmlns:xlink="http://www.w3.org/1999/xlink" content-type="doi" xlink:type="simple">10.3897/zookeys.880.28992.figure5</object-id><object-id xmlns:xlink="http://www.w3.org/1999/xlink" content-type="arpha" xlink:type="simple">A85FE7BF-12B1-5D36-913F-48269D637DBC</object-id><label>Figure 5.</label><caption><p>Types of eggs in <italic><tp:taxon-name><tp:taxon-name-part taxon-name-part-type="genus" reg="Brachionus">B.</tp:taxon-name-part> <tp:taxon-name-part taxon-name-part-type="species" reg="paranguensis">paranguensis</tp:taxon-name-part></tp:taxon-name></italic> sp. nov. <abbrev xmlns:xlink="http://www.w3.org/1999/xlink" xlink:title="Scanning Electron Microscope" id="ABBRID0EZXAG" xlink:type="simple">SEM</abbrev> micrographs of the different types of eggs of <italic><tp:taxon-name><tp:taxon-name-part taxon-name-part-type="genus" reg="Brachionus">B.</tp:taxon-name-part> <tp:taxon-name-part taxon-name-part-type="species" reg="paranguensis">paranguensis</tp:taxon-name-part></tp:taxon-name></italic> sp. nov. <bold>A</bold> resting egg from field samples and its special ornamentation and zoom of its membrane, see arrows (A.a, A.b) <bold>B</bold> parthenogenetic egg and <bold>C</bold> unfertilized sexual egg, both from cultured samples. Scale bars: 20 µm</p></caption><graphic xmlns:xlink="http://www.w3.org/1999/xlink" xlink:href="zookeys-880-001-g005.jpg" position="float" orientation="portrait" xlink:type="simple" id="oo_346568.jpg"><uri content-type="original_file" xlink:type="simple">https://binary.pensoft.net/fig/346568</uri></graphic></fig><fig id="F6" position="float" orientation="portrait"><object-id xmlns:xlink="http://www.w3.org/1999/xlink" content-type="doi" xlink:type="simple">10.3897/zookeys.880.28992.figure6</object-id><object-id xmlns:xlink="http://www.w3.org/1999/xlink" content-type="arpha" xlink:type="simple">02E1809C-39A6-5341-B5D8-A119F21C7CFA</object-id><label>Figure 6.</label><caption><p><tp:taxon-name><tp:taxon-name-part taxon-name-part-type="genus" reg="Trophi">Trophi</tp:taxon-name-part></tp:taxon-name> components of <italic><tp:taxon-name><tp:taxon-name-part taxon-name-part-type="genus" reg="Brachionus">B.</tp:taxon-name-part> <tp:taxon-name-part taxon-name-part-type="species" reg="paranguensis">paranguensis</tp:taxon-name-part></tp:taxon-name></italic> sp. nov. <abbrev xmlns:xlink="http://www.w3.org/1999/xlink" xlink:title="Scanning Electron Microscope" id="ABBRID0EMZAG" xlink:type="simple">SEM</abbrev> pictures of the trophi components of <italic><tp:taxon-name><tp:taxon-name-part taxon-name-part-type="genus" reg="Brachionus">B.</tp:taxon-name-part> <tp:taxon-name-part taxon-name-part-type="species" reg="paranguensis">paranguensis</tp:taxon-name-part></tp:taxon-name></italic> sp. nov., collected in June 27, 2015 <bold>A</bold> ventral view <bold>B</bold> dorsal view <bold>C</bold> rami and fulcrum <bold>D</bold> manubrium <bold>E</bold> satellites <bold>F</bold> unco and sub uncus ar: articulation of manubrium, m: membrane; ma: manubrium with posterior claw, see arrow (<bold>D</bold>); mmc: manubrium middle crest, see arrow (<bold>D</bold>); rr: reinforced ridge; st: satellites, see arrow (<bold>E</bold>); su: sub uncus; u: uncus.: b: basifenestras, see arrow (<bold>C</bold>); f: fulcrum, see arrow (<bold>C</bold>); mc: manubrium cavities; ra: rami, and projections of the posterior portion of the rami, see arrow (<bold>C</bold>)). Scale bars: 10 µm.</p></caption><graphic xmlns:xlink="http://www.w3.org/1999/xlink" xlink:href="zookeys-880-001-g006.jpg" position="float" orientation="portrait" xlink:type="simple" id="oo_346569.jpg"><uri content-type="original_file" xlink:type="simple">https://binary.pensoft.net/fig/346569</uri></graphic></fig></tp:treatment-sec><tp:treatment-sec sec-type="etymology" id="SECID0EY1AG"><title>Etymology.</title><p>The specific name refers to the type locality, the volcanic maar Rincón de Parangueo.</p></tp:treatment-sec><tp:treatment-sec sec-type="distribution" id="SECID0E41AG"><title>Distribution-habitat.</title><p>According to the DNA sequences available in NCBI, <italic><tp:taxon-name><tp:taxon-name-part taxon-name-part-type="genus" reg="Brachionus">B.</tp:taxon-name-part> <tp:taxon-name-part taxon-name-part-type="species" reg="paranguensis">paranguensis</tp:taxon-name-part></tp:taxon-name></italic> sp. nov. individuals were reported in Mexico, USA, Chile, Europe, Australia, and Japan. The habitat of <italic><tp:taxon-name><tp:taxon-name-part taxon-name-part-type="genus" reg="Brachionus">B.</tp:taxon-name-part> <tp:taxon-name-part taxon-name-part-type="species" reg="paranguensis">paranguensis</tp:taxon-name-part></tp:taxon-name></italic> n. sp is represented by high salinity environments (&gt;25 g L<sup>-1</sup>). Physical and chemical parameters of the maar where specimens were collected: Temperature= 28 °C; Conductivity= 43.2 mS/cm<sup>-1</sup>; Dissolved Oxygen = 5.5 mg L<sup>-1</sup>; pH= 11.07.</p></tp:treatment-sec><tp:treatment-sec sec-type="ecology" id="SECID0E62AG"><title>Ecology.</title><p>Under laboratory conditions (25 °C, 25 g L<sup>-1</sup> salinity, 10<sup>6</sup> cells/ml of <italic><tp:taxon-name><tp:taxon-name-part taxon-name-part-type="genus" reg="Nannochloropsis">Nannochloropsis</tp:taxon-name-part> <tp:taxon-name-part taxon-name-part-type="species" reg="oculata">oculata</tp:taxon-name-part></tp:taxon-name></italic> provided as food) amictic females had a maximum lifespan of 10.8 days. Eggs per rotifer were 15.4 ± SD 5.8, and the maximum intrinsic growth rate was 0.49 (<italic>N</italic> = 10).</p></tp:treatment-sec><ref-list><ref id="B11"><mixed-citation xmlns:xlink="http://www.w3.org/1999/xlink" xlink:type="simple"><person-group><name name-style="western"><surname>Ciros-Pérez</surname><given-names>J</given-names></name><name name-style="western"><surname>Gómez</surname><given-names>A</given-names></name><name name-style="western"><surname>Serra</surname><given-names>M</given-names></name></person-group> (<year>2001</year>) <article-title>On the taxonomy of three sympatric sibling species of the <italic><tp:taxon-name><tp:taxon-name-part taxon-name-part-type="genus">Brachionus</tp:taxon-name-part> <tp:taxon-name-part taxon-name-part-type="species">plicatilis</tp:taxon-name-part></tp:taxon-name></italic> (<tp:taxon-name><tp:taxon-name-part taxon-name-part-type="phylum">Rotifera</tp:taxon-name-part></tp:taxon-name>) complex from Spain, with the description of <italic><tp:taxon-name><tp:taxon-name-part taxon-name-part-type="genus">B.</tp:taxon-name-part> <tp:taxon-name-part taxon-name-part-type="species">ibericus</tp:taxon-name-part></tp:taxon-name></italic> n. sp.</article-title><source>Journal of Plankton Research</source><volume>23</volume>(<issue>12</issue>): <fpage>1311</fpage>–<lpage>1328</lpage>. <ext-link xlink:type="simple" ext-link-type="doi" xlink:href="10.1093/plankt/23.12.1311">https://doi.org/10.1093/plankt/23.12.1311</ext-link></mixed-citation></ref><ref id="B60"><mixed-citation xmlns:xlink="http://www.w3.org/1999/xlink" xlink:type="simple"><person-group><name name-style="western"><surname>Yin</surname><given-names>XW</given-names></name><name name-style="western"><surname>Zhao</surname><given-names>W</given-names></name></person-group> (<year>2008</year>) <article-title>Studies on life history characteristics of <italic><tp:taxon-name><tp:taxon-name-part taxon-name-part-type="genus">Brachionus</tp:taxon-name-part> <tp:taxon-name-part taxon-name-part-type="species">plicatilis</tp:taxon-name-part></tp:taxon-name></italic> O. F. Mueller (<tp:taxon-name><tp:taxon-name-part taxon-name-part-type="phylum">Rotifera</tp:taxon-name-part></tp:taxon-name>) in relation to temperature, salinity and food algae.</article-title><source>Aquatic Ecology</source><volume>42</volume>: <fpage>165</fpage>–<lpage>176</lpage>. <ext-link xlink:type="simple" ext-link-type="doi" xlink:href="10.1007/s10452-007-9092-4">https://doi.org/10.1007/s10452-007-9092-4</ext-link></mixed-citation></ref><ref id="B36"><mixed-citation xmlns:xlink="http://www.w3.org/1999/xlink" xlink:type="simple"><person-group><name name-style="western"><surname>Michaloudi</surname><given-names>E</given-names></name><name name-style="western"><surname>Mills</surname><given-names>S</given-names></name><name name-style="western"><surname>Papakostas</surname><given-names>S</given-names></name><name name-style="western"><surname>Stelzer</surname><given-names>CP</given-names></name><name name-style="western"><surname>Triantafyllidis</surname><given-names>A</given-names></name><name name-style="western"><surname>Kappas</surname><given-names>I</given-names></name><name name-style="western"><surname>Abatzopoulos</surname><given-names>TJ</given-names></name></person-group> (<year>2017</year>) Morphological and taxonomic demarcation of <italic><tp:taxon-name><tp:taxon-name-part taxon-name-part-type="genus">Brachionus</tp:taxon-name-part> <tp:taxon-name-part taxon-name-part-type="species">asplanchnoidis</tp:taxon-name-part></tp:taxon-name></italic> Charin within the <italic><tp:taxon-name><tp:taxon-name-part taxon-name-part-type="genus">Brachionus</tp:taxon-name-part> <tp:taxon-name-part taxon-name-part-type="species">plicatilis</tp:taxon-name-part></tp:taxon-name></italic> cryptic species complex (<tp:taxon-name><tp:taxon-name-part taxon-name-part-type="phylum">Rotifera</tp:taxon-name-part></tp:taxon-name>, <tp:taxon-name><tp:taxon-name-part taxon-name-part-type="subclass">Monogononta</tp:taxon-name-part></tp:taxon-name>). Hydrobiologia 796: 19. <ext-link xlink:type="simple" ext-link-type="doi" xlink:href="10.1007/s10750-016-2924-2">https://doi.org/10.1007/s10750-016-2924-2</ext-link></mixed-citation></ref><ref id="B18"><mixed-citation xmlns:xlink="http://www.w3.org/1999/xlink" xlink:type="simple"><person-group><name name-style="western"><surname>Fu</surname><given-names>Y</given-names></name><name name-style="western"><surname>Hirayama</surname><given-names>K</given-names></name><name name-style="western"><surname>Natsukari</surname><given-names>Y</given-names></name></person-group> (<year>1991</year>) <article-title>Morphological differences between two types of the rotifer <italic><tp:taxon-name><tp:taxon-name-part taxon-name-part-type="genus">Brachionus</tp:taxon-name-part> <tp:taxon-name-part taxon-name-part-type="species">plicatilis</tp:taxon-name-part></tp:taxon-name></italic> O.F. Müller.</article-title><source>Journal of Experimental Marine Biology and Ecology</source><volume>151</volume>: <fpage>29</fpage>–<lpage>41</lpage>. <ext-link xlink:type="simple" ext-link-type="doi" xlink:href="10.1016/0022-0981(91)90013-M">https://doi.org/10.1016/0022-0981(91)90013-M</ext-link></mixed-citation></ref></ref-list></tp:taxon-treatment>
